# Supplementary material for: Simultaneous Inhibition of Histone Deacetylases and RNA Synthesis Enables Totipotency Reprogramming in Pig SCNT Embryos
Source: Int J Mol Sci. 2022 Nov 16;23(22):14142. doi: 10.3390/ijms232214142 (PMC9697165; doi:10.3390/ijms232214142)
Supplement: Supplementary file 1 [file ijms-23-14142-s001.zip]

Archive with 1 entries (1 files):
- ijms-1976710-supplementary.pdf
